# Supplementary material for: Synergistic Anti-Tumor Effect of mTOR Inhibitors with Irinotecan on Colon Cancer Cells
Source: Cancers (Basel). 2019 Oct 17;11(10):1581. doi: 10.3390/cancers11101581 (PMC6826690; doi:10.3390/cancers11101581)
Supplement: Supplementary file 1 [file cancers-11-01581-s001.zip]

Archive with 5 entries (3 files):
- cancers-554916-SI/
- cancers-554916-SI/Supplementary Data/
- cancers-554916-SI/Supplementary Data/cancers-554916-Supplementary Tables .pdf
- cancers-554916-SI/Supplementary Data/cnacers-554916-Supplementary Figures D. Reita.pptx
- cancers-554916-SI/Supplementary Data/Thumbs.db
